# Supplementary material for: Barium dierbium(III) tetra­sulfide
Source: Acta Crystallogr Sect E Struct Rep Online. 2013 Feb 13;69(Pt 3):i17. doi: 10.1107/S1600536813003541 (PMC3588518; doi:10.1107/S1600536813003541)
Supplement: Supplementary file 1 [file e-69-00i17-sup1.cif]

##############################################################################
#                                                                            #
# This CIF contains the data in a paper accepted for publication in          #
# Acta Crystallographica Section E. It conforms to the requirements of       #
# Notes for Authors for Acta Crystallographica Section E, and has been       #
# peer reviewed under the auspices of the IUCr Commission on Journals.       #
#                                                                            #
# Full details of the Crystallographic Information File format               #
# are given in the paper "The Crystallographic Information File (CIF):       #
# a New Standard Archive File for Crystallography" by S. R. Hall, F. H.      #
# Allen and I. D. Brown [Acta Cryst. (1991), A47, 655-685].                  #
#                                                                            #
# The current version of the core CIF dictionary is obtainable from          #
# ftp://ftp.iucr.org/pub/cif_core.dic.                                       #
#                                                                            #
# Software is freely available for graphical display of the structure(s)     #
# in this CIF. For information consult the CIF software page                 #
# http://www.iucr.org/resources/cif/software.                                #
#                                                                            #
# This file may be used for bona fide research purposes within the           #
# scientific community so long as proper attribution is given to the journal # 
# article from which it was obtained.                                        #
#                                                                            #
##############################################################################
data_I
_audit_creation_method     SHELXL-97
_chemical_name_systematic
;
Barium dierbium(III) tetrasulfide
;
_chemical_name_common     'BaEr2S4'
_chemical_formula_moiety     'Ba Er2 S4'
_chemical_formula_sum     'Ba Er2 S4'
_chemical_formula_iupac     'Ba Er2 S4'
_chemical_formula_weight     600.10
_chemical_melting_point     ?
_symmetry_cell_setting     orthorhombic
_symmetry_space_group_name_H-M     'P n m a'
_symmetry_space_group_name_Hall     '-P 2ac 2n'
loop_
    _symmetry_equiv_pos_as_xyz
    'x, y, z'
    '-x+1/2, -y, z+1/2'
    '-x, y+1/2, -z'
    'x+1/2, -y+1/2, -z+1/2'
    '-x, -y, -z'
    'x-1/2, y, -z-1/2'
    'x, -y-1/2, z'
    '-x-1/2, y-1/2, z-1/2'
_cell_length_a     12.1455(3)
_cell_length_b     3.98840(10)
_cell_length_c     14.3837(4)
_cell_angle_alpha     90.00
_cell_angle_beta     90.00
_cell_angle_gamma     90.00
_cell_volume     696.76(3)
_cell_formula_units_Z     4
_cell_measurement_reflns_used     8150
_cell_measurement_theta_min     2.3
_cell_measurement_theta_max     30.5
_cell_measurement_temperature     100(2)
_exptl_crystal_description     needle
_exptl_crystal_colour     orange
_exptl_crystal_size_max     0.16
_exptl_crystal_size_mid     0.03
_exptl_crystal_size_min     0.02
_exptl_crystal_density_diffrn     5.721
_exptl_crystal_density_meas     ?
_exptl_crystal_density_method     'not measured'
_exptl_crystal_F_000     1024
_exptl_absorpt_coefficient_mu     30.529
_exptl_absorpt_correction_type     numerical
_exptl_absorpt_process_details     'face indexed (Sheldrick, 2008<i>a</i>)'
_exptl_absorpt_correction_T_min     0.0839
_exptl_absorpt_correction_T_max     0.5278
_exptl_special_details     ?
_diffrn_ambient_temperature     100(2)
_diffrn_radiation_type     MoK\a
_diffrn_radiation_wavelength     0.71073
_diffrn_radiation_source     'fine-focus sealed tube'
_diffrn_radiation_monochromator     graphite
_diffrn_measurement_device_type     'Bruker APEXII CCD'
_diffrn_measurement_method     '\f and \w'
_diffrn_detector_area_resol_mean     ?
_diffrn_reflns_number     9866
_diffrn_reflns_av_R_equivalents     0.0295
_diffrn_reflns_av_sigmaI/netI     0.0154
_diffrn_reflns_theta_min     2.19
_diffrn_reflns_theta_max     30.49
_diffrn_reflns_theta_full     30.49
_diffrn_measured_fraction_theta_max     1.000
_diffrn_measured_fraction_theta_full     1.000
_diffrn_reflns_limit_h_min     -17
_diffrn_reflns_limit_h_max     17
_diffrn_reflns_limit_k_min     -5
_diffrn_reflns_limit_k_max     5
_diffrn_reflns_limit_l_min     -20
_diffrn_reflns_limit_l_max     20
_reflns_number_total     1207
_reflns_number_gt     1196
_reflns_threshold_expression     I>2\s(I)
_refine_ls_structure_factor_coef     Fsqd
_refine_ls_matrix_type     full
_refine_ls_R_factor_all     0.0169
_refine_ls_R_factor_gt     0.0166
_refine_ls_wR_factor_gt     0.0491
_refine_ls_wR_factor_ref     0.0502
_refine_ls_goodness_of_fit_ref     1.866
_refine_ls_restrained_S_all     1.866
_refine_ls_number_reflns     1207
_refine_ls_number_parameters     44
_refine_ls_number_restraints     0
_refine_ls_hydrogen_treatment     .
_refine_ls_weighting_scheme     calc
_refine_ls_weighting_details
;
calc 1/[s^2^(Fo^2^)+(0.0192Fo^2^)^2^]
;
_atom_sites_solution_hydrogens     .
_atom_sites_solution_primary     direct
_atom_sites_solution_secondary     difmap
_refine_ls_shift/su_max     0.002
_refine_ls_shift/su_mean     0.000
_refine_diff_density_max     2.461
_refine_diff_density_min     -2.577
_refine_ls_extinction_method     'SHELXL97 (Sheldrick, 2008a)'
_refine_ls_extinction_coef     0.00257(16)
_refine_ls_extinction_expression
                                  'Fc^*^=kFc[1+0.001xFc^2^\l^3^/sin(2\q)]^-1/4^'
loop_
    _atom_type_symbol
    _atom_type_description
    _atom_type_scat_dispersion_real
    _atom_type_scat_dispersion_imag
    _atom_type_scat_source
    'S' 'S' 0.1246 0.1234
                         'International Tables Vol C Tables 4.2.6.8 and 6.1.1.4'
    'Ba' 'Ba' -0.3244 2.2819
                         'International Tables Vol C Tables 4.2.6.8 and 6.1.1.4'
    'Er' 'Er' -0.2586 4.9576
                         'International Tables Vol C Tables 4.2.6.8 and 6.1.1.4'
_computing_data_collection     'APEX2 (Bruker, 2009)'
_computing_cell_refinement     'SAINT (Bruker, 2009)'
_computing_data_reduction     'SAINT (Bruker, 2009)'
_computing_structure_solution     'SHELXS97 (Sheldrick, 2008<i>b</i>)'
_computing_structure_refinement     'SHELXL97 (Sheldrick, 2008<i>b</i>)'
_computing_molecular_graphics     'Crystalmaker (Palmer, 2012)'
_computing_publication_material     'SHELXL97 (Sheldrick, 2008<i>b</i>)'
loop_
    _atom_site_type_symbol
    _atom_site_label
    _atom_site_fract_x
    _atom_site_fract_y
    _atom_site_fract_z
    _atom_site_U_iso_or_equiv
    _atom_site_adp_type
    _atom_site_calc_flag
    _atom_site_refinement_flags
    _atom_site_occupancy
    _atom_site_symmetry_multiplicity
    _atom_site_disorder_assembly
    _atom_site_disorder_group
    Er Er1 0.079448(16) 0.2500 0.398817(12) 0.00349(8) Uani d S 1 2 . .
    Er Er2 0.566211(16) 0.2500 0.608465(12) 0.00444(8) Uani d S 1 2 . .
    Ba Ba1 0.24191(2) 0.2500 0.662667(18) 0.00705(9) Uani d S 1 2 . .
    S S1 0.08229(8) 0.2500 0.07671(7) 0.00485(18) Uani d S 1 2 . .
    S S2 0.29294(9) 0.2500 0.33808(7) 0.00537(18) Uani d S 1 2 . .
    S S3 0.37564(8) 0.2500 0.02341(7) 0.00449(18) Uani d S 1 2 . .
    S S4 0.47727(8) 0.2500 0.78311(7) 0.00490(18) Uani d S 1 2 . .
loop_
    _atom_site_aniso_label
    _atom_site_aniso_U_11
    _atom_site_aniso_U_22
    _atom_site_aniso_U_33
    _atom_site_aniso_U_12
    _atom_site_aniso_U_13
    _atom_site_aniso_U_23
    Er1 0.00359(11) 0.00300(12) 0.00388(11) 0.000 0.00010(5) 0.000
    Er2 0.00495(12) 0.00349(12) 0.00487(11) 0.000 -0.00020(5) 0.000
    Ba1 0.00595(14) 0.00835(14) 0.00683(13) 0.000 0.00015(8) 0.000
    S1 0.0057(4) 0.0040(4) 0.0049(4) 0.000 -0.0004(3) 0.000
    S2 0.0037(4) 0.0044(4) 0.0080(4) 0.000 -0.0006(3) 0.000
    S3 0.0046(4) 0.0037(4) 0.0052(4) 0.000 0.0009(3) 0.000
    S4 0.0061(4) 0.0039(4) 0.0047(4) 0.000 0.0015(3) 0.000
loop_
    _geom_bond_atom_site_label_1
    _geom_bond_atom_site_label_2
    _geom_bond_site_symmetry_2
    _geom_bond_distance
    _geom_bond_publ_flag
    Er1 S4 2_554 2.6872(6) ?
    Er1 S4 2_564 2.6872(6) ?
    Er1 S3 6_556 2.7164(10) ?
    Er1 S3 2_565 2.7360(7) ?
    Er1 S3 2 2.7360(7) ?
    Er1 S2 . 2.7362(11) ?
    Er1 Ba1 . 4.2774(3) ?
    Er2 S1 6_656 2.6706(10) ?
    Er2 S1 2 2.7274(7) ?
    Er2 S1 2_565 2.7274(7) ?
    Er2 S4 . 2.7345(9) ?
    Er2 S2 5_666 2.7376(7) ?
    Er2 S2 5_656 2.7376(7) ?
    Er2 Ba1 6_657 3.9231(3) ?
    Er2 Ba1 . 4.0153(3) ?
    Ba1 S3 2 3.1666(8) ?
    Ba1 S3 2_565 3.1666(8) ?
    Ba1 S1 2_565 3.1725(8) ?
    Ba1 S1 2 3.1725(8) ?
    Ba1 S2 2_565 3.2438(9) ?
    Ba1 S2 2 3.2438(9) ?
    Ba1 S4 6_557 3.3074(11) ?
    Ba1 S4 . 3.3426(11) ?
    Ba1 Er2 6_557 3.9231(3) ?
    Ba1 Ba1 1_565 3.98840(10) ?
    Ba1 Ba1 1_545 3.9884 ?
    S1 Er2 6_556 2.6706(10) ?
    S1 Er2 2_554 2.7273(7) ?
    S1 Er2 2_564 2.7273(7) ?
    S1 Ba1 2_564 3.1725(8) ?
    S1 Ba1 2_554 3.1725(8) ?
    S2 Er2 5_666 2.7376(7) ?
    S2 Er2 5_656 2.7376(7) ?
    S2 Ba1 2_554 3.2437(9) ?
    S2 Ba1 2_564 3.2437(9) ?
    S3 Er1 6_656 2.7163(10) ?
    S3 Er1 2_554 2.7360(7) ?
    S3 Er1 2_564 2.7360(7) ?
    S3 Ba1 2_564 3.1666(8) ?
    S3 Ba1 2_554 3.1666(8) ?
    S4 Er1 2_565 2.6873(6) ?
    S4 Er1 2 2.6873(6) ?
    S4 Ba1 6_657 3.3074(11) ?
loop_
    _geom_angle_atom_site_label_1
    _geom_angle_atom_site_label_2
    _geom_angle_atom_site_label_3
    _geom_angle_site_symmetry_1
    _geom_angle_site_symmetry_3
    _geom_angle
    _geom_angle_publ_flag
    S4 Er1 S4 2_554 2_564 95.82(3) ?
    S4 Er1 S3 2_554 6_556 91.23(3) ?
    S4 Er1 S3 2_564 6_556 91.23(3) ?
    S4 Er1 S3 2_554 2_565 176.07(3) ?
    S4 Er1 S3 2_564 2_565 85.17(2) ?
    S3 Er1 S3 6_556 2_565 84.95(3) ?
    S4 Er1 S3 2_554 2 85.17(2) ?
    S4 Er1 S3 2_564 2 176.07(3) ?
    S3 Er1 S3 6_556 2 84.95(3) ?
    S3 Er1 S3 2_565 2 93.58(3) ?
    S4 Er1 S2 2_554 . 92.59(3) ?
    S4 Er1 S2 2_564 . 92.59(3) ?
    S3 Er1 S2 6_556 . 174.30(3) ?
    S3 Er1 S2 2_565 . 91.16(3) ?
    S3 Er1 S2 2 . 91.16(3) ?
    S4 Er1 Ba1 2_554 . 131.894(15) ?
    S4 Er1 Ba1 2_564 . 131.894(15) ?
    S3 Er1 Ba1 6_556 . 93.15(2) ?
    S3 Er1 Ba1 2_565 . 47.693(15) ?
    S3 Er1 Ba1 2 . 47.693(15) ?
    S2 Er1 Ba1 . . 81.15(2) ?
    S1 Er2 S1 6_656 2 83.18(3) ?
    S1 Er2 S1 6_656 2_565 83.18(3) ?
    S1 Er2 S1 2 2_565 93.97(3) ?
    S1 Er2 S4 6_656 . 160.92(3) ?
    S1 Er2 S4 2 . 83.84(3) ?
    S1 Er2 S4 2_565 . 83.84(3) ?
    S1 Er2 S2 6_656 5_666 103.56(3) ?
    S1 Er2 S2 2 5_666 173.17(3) ?
    S1 Er2 S2 2_565 5_666 85.85(2) ?
    S4 Er2 S2 . 5_666 89.36(3) ?
    S1 Er2 S2 6_656 5_656 103.56(3) ?
    S1 Er2 S2 2 5_656 85.85(2) ?
    S1 Er2 S2 2_565 5_656 173.17(3) ?
    S4 Er2 S2 . 5_656 89.36(3) ?
    S2 Er2 S2 5_666 5_656 93.51(3) ?
    S1 Er2 Ba1 6_656 6_657 142.85(2) ?
    S1 Er2 Ba1 2 6_657 120.02(2) ?
    S1 Er2 Ba1 2_565 6_657 120.02(2) ?
    S4 Er2 Ba1 . 6_657 56.22(2) ?
    S2 Er2 Ba1 5_666 6_657 54.861(19) ?
    S2 Er2 Ba1 5_656 6_657 54.861(19) ?
    S1 Er2 Ba1 6_656 . 105.39(2) ?
    S1 Er2 Ba1 2 . 51.961(18) ?
    S1 Er2 Ba1 2_565 . 51.961(18) ?
    S4 Er2 Ba1 . . 55.53(2) ?
    S2 Er2 Ba1 5_666 . 123.95(2) ?
    S2 Er2 Ba1 5_656 . 123.95(2) ?
    Ba1 Er2 Ba1 6_657 . 111.755(5) ?
    S3 Ba1 S3 2 2_565 78.06(2) ?
    S3 Ba1 S1 2 2_565 116.92(2) ?
    S3 Ba1 S1 2_565 2_565 70.19(2) ?
    S3 Ba1 S1 2 2 70.19(2) ?
    S3 Ba1 S1 2_565 2 116.92(2) ?
    S1 Ba1 S1 2_565 2 77.89(2) ?
    S3 Ba1 S2 2 2_565 145.12(3) ?
    S3 Ba1 S2 2_565 2_565 92.639(19) ?
    S1 Ba1 S2 2_565 2_565 90.26(2) ?
    S1 Ba1 S2 2 2_565 141.02(3) ?
    S3 Ba1 S2 2 2 92.639(19) ?
    S3 Ba1 S2 2_565 2 145.12(3) ?
    S1 Ba1 S2 2_565 2 141.02(3) ?
    S1 Ba1 S2 2 2 90.26(2) ?
    S2 Ba1 S2 2_565 2 75.87(2) ?
    S3 Ba1 S4 2 6_557 73.20(2) ?
    S3 Ba1 S4 2_565 6_557 73.20(2) ?
    S1 Ba1 S4 2_565 6_557 138.242(15) ?
    S1 Ba1 S4 2 6_557 138.242(15) ?
    S2 Ba1 S4 2_565 6_557 71.93(2) ?
    S2 Ba1 S4 2 6_557 71.93(2) ?
    S3 Ba1 S4 2 . 135.514(16) ?
    S3 Ba1 S4 2_565 . 135.514(16) ?
    S1 Ba1 S4 2_565 . 68.06(2) ?
    S1 Ba1 S4 2 . 68.06(2) ?
    S2 Ba1 S4 2_565 . 73.05(2) ?
    S2 Ba1 S4 2 . 73.05(2) ?
    S4 Ba1 S4 6_557 . 135.144(10) ?
    S3 Ba1 Er2 2 6_557 106.592(19) ?
    S3 Ba1 Er2 2_565 6_557 106.592(19) ?
    S1 Ba1 Er2 2_565 6_557 133.879(16) ?
    S1 Ba1 Er2 2 6_557 133.879(16) ?
    S2 Ba1 Er2 2_565 6_557 43.642(15) ?
    S2 Ba1 Er2 2 6_557 43.642(15) ?
    S4 Ba1 Er2 6_557 6_557 43.408(16) ?
    S4 Ba1 Er2 . 6_557 91.735(18) ?
    S3 Ba1 Ba1 2 1_565 129.032(11) ?
    S3 Ba1 Ba1 2_565 1_565 50.967(11) ?
    S1 Ba1 Ba1 2_565 1_565 51.054(12) ?
    S1 Ba1 Ba1 2 1_565 128.946(12) ?
    S2 Ba1 Ba1 2_565 1_565 52.064(12) ?
    S2 Ba1 Ba1 2 1_565 127.936(12) ?
    S4 Ba1 Ba1 6_557 1_565 90.0 ?
    S4 Ba1 Ba1 . 1_565 90.0 ?
    Er2 Ba1 Ba1 6_557 1_565 90.0 ?
    S3 Ba1 Ba1 2 1_545 50.967(11) ?
    S3 Ba1 Ba1 2_565 1_545 129.032(11) ?
    S1 Ba1 Ba1 2_565 1_545 128.946(12) ?
    S1 Ba1 Ba1 2 1_545 51.054(12) ?
    S2 Ba1 Ba1 2_565 1_545 127.936(12) ?
    S2 Ba1 Ba1 2 1_545 52.064(12) ?
    S4 Ba1 Ba1 6_557 1_545 90.0 ?
    S4 Ba1 Ba1 . 1_545 90.0 ?
    Er2 Ba1 Ba1 6_557 1_545 90.0 ?
    Ba1 Ba1 Ba1 1_565 1_545 180.0 ?
    S3 Ba1 Er2 2 . 108.630(19) ?
    S3 Ba1 Er2 2_565 . 108.630(19) ?
    S1 Ba1 Er2 2_565 . 42.616(14) ?
    S1 Ba1 Er2 2 . 42.616(14) ?
    S2 Ba1 Er2 2_565 . 106.201(19) ?
    S2 Ba1 Er2 2 . 106.201(19) ?
    S4 Ba1 Er2 6_557 . 177.557(18) ?
    S4 Ba1 Er2 . . 42.413(17) ?
    Er2 Ba1 Er2 6_557 . 134.149(8) ?
    Ba1 Ba1 Er2 1_565 . 90.0 ?
    Ba1 Ba1 Er2 1_545 . 90.0 ?
    Er2 S1 Er2 6_556 2_554 96.82(3) ?
    Er2 S1 Er2 6_556 2_564 96.82(3) ?
    Er2 S1 Er2 2_554 2_564 93.97(3) ?
    Er2 S1 Ba1 6_556 2_564 115.97(3) ?
    Er2 S1 Ba1 2_554 2_564 147.08(4) ?
    Er2 S1 Ba1 2_564 2_564 85.422(12) ?
    Er2 S1 Ba1 6_556 2_554 115.97(3) ?
    Er2 S1 Ba1 2_554 2_554 85.422(12) ?
    Er2 S1 Ba1 2_564 2_554 147.08(4) ?
    Ba1 S1 Ba1 2_564 2_554 77.89(2) ?
    Er1 S2 Er2 . 5_666 120.17(3) ?
    Er1 S2 Er2 . 5_656 120.17(3) ?
    Er2 S2 Er2 5_666 5_656 93.51(3) ?
    Er1 S2 Ba1 . 2_554 97.16(3) ?
    Er2 S2 Ba1 5_666 2_554 138.40(4) ?
    Er2 S2 Ba1 5_656 2_554 81.498(14) ?
    Er1 S2 Ba1 . 2_564 97.16(3) ?
    Er2 S2 Ba1 5_666 2_564 81.498(14) ?
    Er2 S2 Ba1 5_656 2_564 138.40(4) ?
    Ba1 S2 Ba1 2_554 2_564 75.87(2) ?
    Er1 S3 Er1 6_656 2_554 95.05(3) ?
    Er1 S3 Er1 6_656 2_564 95.05(3) ?
    Er1 S3 Er1 2_554 2_564 93.58(3) ?
    Er1 S3 Ba1 6_656 2_564 98.65(3) ?
    Er1 S3 Ba1 2_554 2_564 164.41(4) ?
    Er1 S3 Ba1 2_564 2_564 92.590(8) ?
    Er1 S3 Ba1 6_656 2_554 98.65(3) ?
    Er1 S3 Ba1 2_554 2_554 92.590(8) ?
    Er1 S3 Ba1 2_564 2_554 164.41(4) ?
    Ba1 S3 Ba1 2_564 2_554 78.07(2) ?
    Er1 S4 Er1 2_565 2 95.82(3) ?
    Er1 S4 Er2 2_565 . 132.085(15) ?
    Er1 S4 Er2 2 . 132.085(15) ?
    Er1 S4 Ba1 2_565 6_657 95.91(3) ?
    Er1 S4 Ba1 2 6_657 95.91(3) ?
    Er2 S4 Ba1 . 6_657 80.37(3) ?
    Er1 S4 Ba1 2_565 . 95.84(3) ?
    Er1 S4 Ba1 2 . 95.84(3) ?
    Er2 S4 Ba1 . . 82.05(3) ?
    Ba1 S4 Ba1 6_657 . 162.42(3) ?
data_global
_journal_date_recd_electronic     2013-01-31
_journal_date_accepted     2013-02-04
_journal_name_full     'Acta Crystallographica, Section E'
_journal_year     2013
_journal_volume     69
_journal_issue      3
_journal_page_first     i17
_journal_page_last     i17
_journal_paper_category     QI
_journal_paper_doi     10.1107/S1600536813003541
_journal_coeditor_code     BR2222
_publ_contact_author_name     'James. A. Ibers'
_publ_contact_author_address
                         'Department of Chemistry, Northwestern University, USA'
_publ_contact_author_email     ibers@chem.northwestern.edu
_publ_contact_author_fax     '+1 847491 2976'
_publ_contact_author_phone     '+1 847 491 5449'
_publ_section_title
;
Barium dierbium(III) tetrasulfide
;
loop_
    _publ_author_name
    _publ_author_footnote
    _publ_author_address
    'Mesbah, Adel' .
;
Department of Chemistry
Northwestern University
2145 Sheridan Road
Evanston
IL 60208-3113
USA
;
    'Stojko, Wojciech' .
;
Department of Chemistry
Northwestern University
2145 Sheridan Road
Evanston
IL 60208-3113
USA
;
    'Ibers, James. A' .
;
Department of Chemistry
Northwestern University
2145 Sheridan Road
Evanston
IL 60208-3113
USA
;
