# Supplementary material for: Barium dierbium(III) tetra­sulfide
Source: Acta Crystallogr Sect E Struct Rep Online. 2013 Feb 13;69(Pt 3):i17. doi: 10.1107/S1600536813003541 (PMC3588518; doi:10.1107/S1600536813003541)
Supplement: Supplementary file 2 [file e-69-00i17-Isup2.hkl]

# 
# h,k,l, Fc-squared, Fo-squared, sigma(Fo-squared) and status flag 
# 
data_I
_shelx_title ' f in Pnma' 
_shelx_refln_list_code          4 
_shelx_F_calc_maximum      737.74 
_exptl_crystal_F_000      1024.00 
_reflns_d_resolution_high  0.7004 
 
loop_ 
 _symmetry_equiv_pos_as_xyz 
 'x, y, z' 
 '-x+1/2, -y, z+1/2' 
 '-x, y+1/2, -z' 
 'x+1/2, -y+1/2, -z+1/2' 
 '-x, -y, -z' 
 'x-1/2, y, -z-1/2' 
 'x, -y-1/2, z' 
 '-x-1/2, y-1/2, z-1/2' 
 
_cell_length_a    12.1455 
_cell_length_b     3.9884 
_cell_length_c    14.3837 
_cell_angle_alpha  90.000 
_cell_angle_beta   90.000 
_cell_angle_gamma  90.000 
 
_shelx_F_squared_multiplier     1.000 
 
loop_ 
 _refln_index_h 
 _refln_index_k 
 _refln_index_l 
 _refln_F_squared_calc 
 _refln_F_squared_meas 
 _refln_F_squared_sigma 
 _refln_observed_status 
   2   0   0    20978.30    23032.15    510.77 o 
   4   0   0     2808.71     2057.32     77.14 o 
   6   0   0   296121.03   325620.06   8433.32 o 
   8   0   0    27986.19    29949.82   1110.55 o 
  10   0   0    10234.91    10119.19    184.01 o 
  12   0   0    55625.59    57429.75   1104.87 o 
  14   0   0    26041.98    25838.95    892.49 o 
  16   0   0    17806.46    18043.68    445.81 o 
   2   1   0   123735.51   127058.88   1838.11 o 
   4   1   0   197427.19   204210.14   2957.34 o 
   6   1   0    29043.14    29040.80    425.27 o 
   8   1   0    62786.74    63808.05   1147.09 o 
  10   1   0   106415.47   113241.41   1304.70 o 
  12   1   0    70030.02    71201.41   1170.80 o 
  14   1   0    14841.12    14890.00    218.40 o 
  16   1   0     6283.70     6327.40    119.39 o 
   0   2   0   544258.62   358863.38  11675.66 o 
   2   2   0    14919.23    15588.67    248.42 o 
   4   2   0     1368.87     1237.31     54.81 o 
   6   2   0   212781.45   219254.05   2887.50 o 
   8   2   0    22402.00    23920.53    471.11 o 
  10   2   0     7845.76     7701.01    182.71 o 
  12   2   0    45860.94    44566.67    665.00 o 
  14   2   0    22808.83    22834.92    390.92 o 
  16   2   0    15249.24    14842.89    380.16 o 
   2   3   0    66071.41    64337.50   1076.76 o 
   4   3   0   107825.35   107359.32   1698.27 o 
   6   3   0    16906.31    16433.63    261.96 o 
   8   3   0    39810.01    38359.71    629.63 o 
  10   3   0    74646.80    70746.42   1334.35 o 
  12   3   0    49334.15    48476.30   1125.20 o 
  14   3   0    10555.51     9956.09    272.32 o 
   0   4   0   246450.88   203229.92   6651.91 o 
   2   4   0     8537.26     8460.79    248.06 o 
   4   4   0      371.33      453.32     27.30 o 
   6   4   0   110760.41   111713.45   1651.84 o 
   8   4   0    14267.39    14273.69    258.04 o 
  10   4   0     4117.10     4386.21    101.65 o 
  12   4   0    28358.25    27954.28    669.59 o 
   2   5   0    31583.89    29330.73    982.92 o 
   4   5   0    54227.24    52910.09   1062.67 o 
   6   5   0     8390.26     8608.94    198.99 o 
   8   5   0    20825.73    21128.57    371.27 o 
   1   0   1       20.29       -1.74      1.74 o 
   2   0   1       14.96       -9.80      9.80 o 
   3   0   1     4752.73     4688.37     79.06 o 
   4   0   1     8562.52     8691.28    143.26 o 
   5   0   1     2575.54     2883.93     55.39 o 
   6   0   1    10091.37     9622.25    161.21 o 
   7   0   1     2188.33     2120.49     47.16 o 
   8   0   1      680.82      707.55     63.44 o 
   9   0   1    15710.43    15515.19    220.67 o 
  10   0   1     3277.46     3314.74     63.22 o 
  11   0   1     1341.52     1430.56     32.26 o 
  12   0   1    18023.97    17476.29    253.29 o 
  13   0   1     1580.00     1498.29     41.73 o 
  14   0   1     5827.94     5615.63    110.33 o 
  15   0   1     7320.91     7407.58    241.94 o 
  16   0   1     9682.21     9680.20    194.87 o 
  17   0   1     1889.91     1666.81     71.11 o 
   0   1   1    21953.28    19881.75    437.26 o 
   1   1   1     6878.84     6234.39     67.94 o 
   2   1   1     3929.80     3167.07     37.05 o 
   3   1   1    29622.27    28571.16    291.28 o 
   4   1   1    47650.78    47249.32    428.28 o 
   5   1   1     2395.59     2224.37     28.97 o 
   6   1   1     4432.67     4025.55     48.11 o 
   7   1   1    13945.86    13418.45    168.43 o 
   8   1   1     9371.73     9329.01    129.16 o 
   9   1   1      175.83      254.66     11.70 o 
  10   1   1    36364.95    35830.36    307.04 o 
  11   1   1      382.50      416.50     14.86 o 
  12   1   1      700.75      693.38     20.28 o 
  13   1   1    16873.58    16410.21    167.33 o 
  14   1   1     5964.92     5928.88     71.88 o 
  15   1   1     3936.52     3846.61     57.84 o 
  16   1   1    12754.56    12527.72    146.15 o 
  17   1   1      180.00      200.07     21.74 o 
   1   2   1       13.22       58.93     11.35 o 
   2   2   1        7.05       35.79      6.56 o 
   3   2   1     3002.59     2952.13     36.01 o 
   4   2   1     4658.65     4628.17     64.26 o 
   5   2   1     1853.41     1994.59     32.00 o 
   6   2   1     7200.04     7145.70     74.03 o 
   7   2   1     1603.40     1683.30     25.09 o 
   8   2   1      484.94      491.17     14.81 o 
   9   2   1    12341.56    12177.38    168.71 o 
  10   2   1     2572.77     2582.73     41.84 o 
  11   2   1     1152.25     1181.78     28.20 o 
  12   2   1    14814.54    14520.72    172.11 o 
  13   2   1     1309.70     1271.31     49.11 o 
  14   2   1     5140.48     4996.52     77.99 o 
  15   2   1     6206.93     6235.73    106.95 o 
  16   2   1     8267.69     8092.31    145.92 o 
   0   3   1     9618.60     8678.84    362.29 o 
   1   3   1     3298.23     3212.09     53.53 o 
   2   3   1     1924.83     1780.97     38.04 o 
   3   3   1    12727.52    12364.15    124.85 o 
   4   3   1    23701.33    23231.91    266.70 o 
   5   3   1     1153.20     1141.78     19.34 o 
   6   3   1     2187.94     2057.38     30.39 o 
   7   3   1     8179.85     8040.03     94.77 o 
   8   3   1     5562.15     5608.62     70.29 o 
   9   3   1      182.68      228.34     15.49 o 
  10   3   1    23942.99    23996.53    363.10 o 
  11   3   1      223.86      238.76     25.09 o 
  12   3   1      370.79      433.13     31.36 o 
  13   3   1    12088.40    11753.24    217.45 o 
  14   3   1     4119.27     3927.23     95.14 o 
   1   4   1        9.81       33.62     11.94 o 
   2   4   1        0.46       19.06     13.43 o 
   3   4   1     1432.38     1442.39     27.28 o 
   4   4   1     2305.30     2349.38     40.27 o 
   5   4   1     1061.91     1077.04     30.05 o 
   6   4   1     3641.04     3635.30     52.31 o 
   7   4   1      961.07      959.56     24.42 o 
   8   4   1      216.62      276.93     16.99 o 
   9   4   1     7077.87     7171.15    102.19 o 
  10   4   1     1416.90     1453.88     36.75 o 
  11   4   1      859.68      778.40     34.04 o 
  12   4   1     8916.66     8690.72    168.36 o 
   0   5   1     3643.98     3460.16    243.32 o 
   1   5   1     1280.94     1381.70     57.38 o 
   2   5   1      586.61      616.78     44.19 o 
   3   5   1     5491.62     5650.79    130.90 o 
   4   5   1    10471.30    10552.13    163.70 o 
   5   5   1      441.54      461.32     27.37 o 
   6   5   1      740.19      892.50     36.56 o 
   7   5   1     3945.16     3918.54     81.74 o 
   8   5   1     2440.54     2546.98     52.89 o 
   0   0   2     2048.89     2097.49     58.10 o 
   1   0   2     3014.16     3835.56     64.41 o 
   2   0   2    24038.49    23846.86    325.36 o 
   3   0   2   299816.84   340772.88   4947.01 o 
   4   0   2    46799.50    47112.64    686.52 o 
   5   0   2    32046.89    34842.75    479.04 o 
   6   0   2     5355.17     5861.29     91.16 o 
   7   0   2    20915.81    20355.58    358.38 o 
   8   0   2    12888.31    13913.15    379.72 o 
   9   0   2   123514.09   128340.07   2490.16 o 
  10   0   2     1376.62     1340.92     29.80 o 
  11   0   2    15384.11    15709.66    196.09 o 
  12   0   2      208.38      277.13     21.27 o 
  13   0   2    24753.70    25114.87    356.91 o 
  14   0   2     8059.47     7948.21    130.56 o 
  15   0   2    27268.85    26480.46    444.90 o 
  16   0   2      432.06      388.93     34.45 o 
  17   0   2    10060.58     9590.32    186.76 o 
   1   1   2   123206.23   129311.75   1690.82 o 
   2   1   2     7586.41     7690.32     84.95 o 
   3   1   2    12925.92    12777.92    121.88 o 
   4   1   2    20898.41    21407.19    199.89 o 
   5   1   2   105060.15   111195.30   1108.23 o 
   6   1   2     8064.90     8176.79     86.48 o 
   7   1   2    64066.50    67060.05    879.41 o 
   8   1   2      519.41      563.34     17.87 o 
   9   1   2    53853.75    54341.37    514.57 o 
  10   1   2    12000.79    12044.46    110.69 o 
  11   1   2    13024.20    13060.79    123.75 o 
  12   1   2       91.09      119.12     13.13 o 
  13   1   2    19983.44    20076.23    200.66 o 
  14   1   2      912.33      920.37     25.55 o 
  15   1   2    37941.14    37944.02    416.50 o 
  16   1   2     9786.44     9660.27    165.36 o 
   0   2   2     1618.29     1724.31     36.47 o 
   1   2   2     2662.99     3151.71     41.34 o 
   2   2   2    15041.21    14582.35    159.67 o 
   3   2   2   204976.22   202657.41   2116.21 o 
   4   2   2    28483.54    28117.57    299.72 o 
   5   2   2    24361.28    26180.59    326.37 o 
   6   2   2     4015.78     4444.21     47.67 o 
   7   2   2    15046.59    14666.55    155.54 o 
   8   2   2     9788.00     9839.02    106.08 o 
   9   2   2    97085.07    95455.25    972.85 o 
  10   2   2     1055.77     1052.44     25.46 o 
  11   2   2    13130.41    13530.04    188.84 o 
  12   2   2      199.43      227.90     17.30 o 
  13   2   2    20526.57    20643.58    238.34 o 
  14   2   2     6802.22     6984.83    100.26 o 
  15   2   2    23277.80    22330.27    313.35 o 
  16   2   2      386.12      360.53     28.50 o 
   1   3   2    67153.62    65455.20    846.65 o 
   2   3   2     4036.28     3966.41     50.45 o 
   3   3   2     6723.53     6713.46     69.18 o 
   4   3   2    11270.14    11165.14    106.45 o 
   5   3   2    59689.52    60191.00    525.39 o 
   6   3   2     4866.61     4911.13     57.97 o 
   7   3   2    40552.82    41296.44    419.86 o 
   8   3   2      368.86      439.70     16.66 o 
   9   3   2    35298.11    35642.27    397.64 o 
  10   3   2     8122.85     8137.06    138.10 o 
  11   3   2     8865.19     9001.61    168.53 o 
  12   3   2       51.36       64.85     24.90 o 
  13   3   2    15375.39    14785.46    265.84 o 
  14   3   2      715.75      700.33     41.49 o 
   0   4   2      998.02     1003.47     39.71 o 
   1   4   2     1812.50     1835.51     42.69 o 
   2   4   2     6760.67     6560.89     90.39 o 
   3   4   2    98167.80    96105.45   1074.69 o 
   4   4   2    13897.13    13449.78    187.70 o 
   5   4   2    14180.46    14376.81    178.27 o 
   6   4   2     2499.39     2572.93     40.86 o 
   7   4   2     7507.60     7507.45     96.80 o 
   8   4   2     5280.72     5353.43     78.88 o 
   9   4   2    55856.13    57434.00    685.17 o 
  10   4   2      541.35      628.77     26.40 o 
  11   4   2     9265.76     8882.39    168.45 o 
  12   4   2      177.18      136.11     25.55 o 
   1   5   2    32513.52    29009.89    590.27 o 
   2   5   2     1987.13     1906.79     51.40 o 
   3   5   2     3157.30     3252.89     64.05 o 
   4   5   2     5542.04     5575.74     86.33 o 
   5   5   2    29853.88    28920.89    407.50 o 
   6   5   2     2587.42     2568.80     59.62 o 
   7   5   2    22592.13    21680.18    381.09 o 
   8   5   2      241.23      249.73     21.72 o 
   1   0   3     1152.58     1049.84     22.47 o 
   2   0   3     1589.08     1630.67     30.78 o 
   3   0   3     1287.82     1587.90     27.27 o 
   4   0   3      396.34      437.56     16.65 o 
   5   0   3     1073.92     1052.47     27.11 o 
   6   0   3     8722.30     8483.01    125.98 o 
   7   0   3       42.91       22.16     11.75 o 
   8   0   3    20656.56    20616.44    548.95 o 
   9   0   3     5213.66     5016.82     82.30 o 
  10   0   3     8645.12     8657.39    122.00 o 
  11   0   3      102.10      167.04     21.93 o 
  12   0   3     3876.44     3754.66     70.98 o 
  13   0   3     8038.67     7773.56    126.34 o 
  14   0   3    18065.99    18005.42    306.13 o 
  15   0   3    17661.73    17446.23    304.53 o 
  16   0   3     6398.88     6379.88    134.34 o 
  17   0   3       10.41       10.78     30.80 o 
   0   1   3    12620.04    13897.57    180.20 o 
   1   1   3    63114.20    62607.56    637.26 o 
   2   1   3     2457.24     2621.98     25.83 o 
   3   1   3    39710.52    38096.73    334.06 o 
   4   1   3     7388.15     7273.24     75.30 o 
   5   1   3     6733.48     6248.02     67.69 o 
   6   1   3     2646.15     2865.88     40.33 o 
   7   1   3    40114.92    40121.19    504.60 o 
   8   1   3     1537.13     1550.06     27.57 o 
   9   1   3     5533.48     5214.19     53.56 o 
  10   1   3    19322.95    19429.27    171.84 o 
  11   1   3     1145.20     1134.19     21.81 o 
  12   1   3     9122.63     8994.25     97.78 o 
  13   1   3     6457.65     6615.04     77.06 o 
  14   1   3       23.20       26.48     13.47 o 
  15   1   3      893.43     1008.50     28.94 o 
  16   1   3    13331.28    12887.92    157.72 o 
   1   2   3      690.84      643.08     11.61 o 
   2   2   3     1034.82     1104.64     17.69 o 
   3   2   3      477.59      496.00     11.15 o 
   4   2   3      236.98      252.69     10.25 o 
   5   2   3      706.90      714.65     13.20 o 
   6   2   3     6415.32     6441.37     65.87 o 
   7   2   3       25.07       54.61      8.25 o 
   8   2   3    16248.68    16475.73    162.96 o 
   9   2   3     3993.55     4043.49     56.29 o 
  10   2   3     7153.46     7286.88    101.55 o 
  11   2   3      112.51      211.48     30.38 o 
  12   2   3     3233.64     3285.02     52.82 o 
  13   2   3     6622.13     6790.06     91.90 o 
  14   2   3    15565.71    15633.32    196.71 o 
  15   2   3    14898.64    14692.69    215.83 o 
  16   2   3     5599.22     5556.18    100.45 o 
   0   3   3     5235.03     5226.45     96.65 o 
   1   3   3    27566.51    25410.75    271.79 o 
   2   3   3     1011.41     1048.63     15.76 o 
   3   3   3    19267.84    18106.41    171.80 o 
   4   3   3     4106.77     4160.04     41.35 o 
   5   3   3     3316.36     3166.09     33.76 o 
   6   3   3     1680.15     1753.34     24.81 o 
   7   3   3    23898.98    23426.90    272.19 o 
   8   3   3      995.90     1016.00     23.47 o 
   9   3   3     3208.21     3178.39     54.27 o 
  10   3   3    13328.57    12927.01    228.12 o 
  11   3   3      627.41      622.98     34.33 o 
  12   3   3     6714.64     6569.87    132.91 o 
  13   3   3     4430.49     4528.03    103.06 o 
  14   3   3       18.06       45.25     23.95 o 
   1   4   3      336.63      420.27     27.31 o 
   2   4   3      545.80      563.03     16.66 o 
   3   4   3      284.78      341.18     20.45 o 
   4   4   3      141.69      158.89     12.34 o 
   5   4   3      313.72      353.87     16.42 o 
   6   4   3     3472.77     3485.81     54.33 o 
   7   4   3        3.82       36.03     12.28 o 
   8   4   3     9644.35     9696.06    129.80 o 
   9   4   3     2143.42     2200.97     46.37 o 
  10   4   3     4425.51     4348.06     80.08 o 
  11   4   3      126.29      120.62     23.66 o 
  12   4   3     2083.93     1996.95     61.14 o 
   0   5   3     2729.35     2480.76    108.67 o 
   1   5   3    11691.52    11311.94    189.65 o 
   2   5   3      502.51      463.97     28.56 o 
   3   5   3     8006.40     8195.05    117.09 o 
   4   5   3     2045.82     2148.83     40.56 o 
   5   5   3     1175.18     1347.56     41.57 o 
   6   5   3      958.65      893.78     39.80 o 
   7   5   3    11271.13    11522.34    177.11 o 
   0   0   4   256118.09   278310.91   8483.73 o 
   1   0   4    28965.66    26811.41    350.47 o 
   2   0   4     9358.05     9895.94    158.31 o 
   3   0   4      690.93      923.00     19.48 o 
   4   0   4      385.17      314.40     18.92 o 
   5   0   4    58329.34    57738.56    743.87 o 
   6   0   4   177315.95   191717.22   2591.57 o 
   7   0   4    16662.61    16171.46   1062.01 o 
   8   0   4    56535.25    57492.68    971.81 o 
   9   0   4      728.35      888.31     31.56 o 
  10   0   4     6780.36     6560.59    105.38 o 
  11   0   4    54417.64    52740.71    885.74 o 
  12   0   4    45551.23    45300.44    622.96 o 
  13   0   4     1494.18     1482.69     42.21 o 
  14   0   4    26230.02    25889.77    370.43 o 
  15   0   4      528.80      574.27     38.78 o 
  16   0   4     8990.47     8931.13    174.38 o 
  17   0   4     8498.83     8475.90    169.23 o 
   1   1   4    52068.44    54341.32    521.19 o 
   2   1   4   131343.77   141979.34   1272.25 o 
   3   1   4       15.14       45.23      5.71 o 
   4   1   4   144024.81   154786.86   1451.73 o 
   5   1   4     1368.70     1560.28     22.00 o 
   6   1   4    15113.46    15406.46    183.79 o 
   7   1   4    32164.68    32178.91    473.57 o 
   8   1   4    20245.43    20648.15    212.29 o 
   9   1   4       51.74      112.81     13.91 o 
  10   1   4    34044.39    35599.59    334.21 o 
  11   1   4      844.60      908.78     19.94 o 
  12   1   4    29153.28    29094.64    282.88 o 
  13   1   4    12420.13    12487.34    131.53 o 
  14   1   4     3593.94     3677.95     55.18 o 
  15   1   4     1147.17     1141.32     30.31 o 
  16   1   4     9127.54     8928.12    123.39 o 
   0   2   4   172219.89   171226.50   3295.54 o 
   1   2   4    20625.90    19859.52    205.55 o 
   2   2   4     8111.03     8703.72     98.31 o 
   3   2   4      991.32     1341.05     18.42 o 
   4   2   4      159.57      154.04      8.02 o 
   5   2   4    41802.22    41216.30    348.84 o 
   6   2   4   131540.70   134857.30   1344.84 o 
   7   2   4    12336.88    12181.37    129.29 o 
   8   2   4    45176.20    46079.43    531.50 o 
   9   2   4      679.86      795.49     21.75 o 
  10   2   4     5346.04     5433.47     72.84 o 
  11   2   4    44642.28    45680.51    500.93 o 
  12   2   4    38056.54    38828.66    429.59 o 
  13   2   4     1177.31     1180.93     32.79 o 
  14   2   4    22833.05    23307.59    282.52 o 
  15   2   4      401.55      492.16     30.38 o 
   1   3   4    27574.15    27200.90    253.28 o 
   2   3   4    70584.29    68509.06    607.88 o 
   3   3   4       19.33       81.02      8.74 o 
   4   3   4    82760.38    84671.09    679.02 o 
   5   3   4      951.55     1062.14     16.54 o 
   6   3   4     9108.96     9144.12     87.18 o 
   7   3   4    20044.30    19788.46    214.87 o 
   8   3   4    13084.15    13161.54    149.06 o 
   9   3   4       33.84       96.26     21.62 o 
  10   3   4    24132.73    23941.90    618.52 o 
  11   3   4      511.08      517.72     31.96 o 
  12   3   4    20846.08    21497.54    369.88 o 
  13   3   4     8975.74     8795.15    171.04 o 
  14   3   4     2570.49     2620.15     66.53 o 
   0   4   4    83029.19    83286.50   1415.18 o 
   1   4   4     9192.39     8979.50    140.31 o 
   2   4   4     4659.88     4707.13     67.43 o 
   3   4   4      800.65      899.89     19.48 o 
   4   4   4       37.84       70.46      9.97 o 
   5   4   4    21021.35    20206.84    225.52 o 
   6   4   4    71399.83    70349.83    817.13 o 
   7   4   4     6290.94     6260.42     94.31 o 
   8   4   4    27777.10    27550.42    337.45 o 
   9   4   4      636.94      566.40     22.97 o 
  10   4   4     2983.76     3034.27     57.98 o 
  11   4   4    26956.27    25397.22    430.53 o 
   1   5   4    13534.15    13057.41    215.76 o 
   2   5   4    34908.00    33685.35    462.99 o 
   3   5   4       17.47       59.65     14.60 o 
   4   5   4    42447.07    41104.50    559.41 o 
   5   5   4      614.98      634.58     26.63 o 
   6   5   4     4669.74     4739.36    108.80 o 
   7   5   4    10500.41    10596.56    178.98 o 
   1   0   5     8908.56     8383.79    132.95 o 
   2   0   5     5943.38     5721.50     81.16 o 
   3   0   5     4198.45     4199.12     62.49 o 
   4   0   5      383.24      336.68     15.00 o 
   5   0   5     2538.39     2549.84     43.15 o 
   6   0   5    19871.66    19489.11    384.00 o 
   7   0   5       28.81        7.87     21.15 o 
   8   0   5     5981.32     5689.21     90.32 o 
   9   0   5     3352.90     3350.83     52.21 o 
  10   0   5      171.15      194.28     20.19 o 
  11   0   5    19715.44    19137.77    275.20 o 
  12   0   5     5498.97     5371.70     93.33 o 
  13   0   5      726.04      690.99     31.92 o 
  14   0   5     3658.93     3787.60     75.94 o 
  15   0   5     1676.64     1544.13     88.95 o 
  16   0   5      105.61      158.43     28.37 o 
   0   1   5    40746.28    40069.92    590.31 o 
   1   1   5     2334.47     1989.86     26.74 o 
   2   1   5     8133.98     7334.22     74.77 o 
   3   1   5     9004.68     9154.79     93.03 o 
   4   1   5     4576.84     4106.44     44.95 o 
   5   1   5    13590.13    13146.08    131.58 o 
   6   1   5    36266.79    36020.64    439.44 o 
   7   1   5     1599.31     1714.79     32.91 o 
   8   1   5     7433.72     7185.69     74.20 o 
   9   1   5     2010.88     2032.65     27.16 o 
  10   1   5    16327.64    16076.57    153.16 o 
  11   1   5    10779.87    10891.03    113.68 o 
  12   1   5    10744.30    10649.41    117.56 o 
  13   1   5     9677.12     9586.44    108.87 o 
  14   1   5     1704.37     1744.06     35.74 o 
  15   1   5    14088.50    13464.27    154.43 o 
  16   1   5     8943.30     8924.77    132.32 o 
   1   2   5     4983.08     4714.50     57.87 o 
   2   2   5     3877.93     3887.94     45.91 o 
   3   2   5     2883.94     2890.22     39.11 o 
   4   2   5      308.27      313.04      9.05 o 
   5   2   5     1946.49     1965.00     23.32 o 
   6   2   5    14752.03    14796.79    143.09 o 
   7   2   5       30.22       60.25      8.75 o 
   8   2   5     4638.80     4696.47     62.24 o 
   9   2   5     2728.35     2798.67     43.59 o 
  10   2   5      115.54      177.26     15.81 o 
  11   2   5    16387.87    16353.10    191.04 o 
  12   2   5     4487.50     4581.68     67.37 o 
  13   2   5      661.32      646.82     27.27 o 
  14   2   5     3009.40     3136.60     61.72 o 
  15   2   5     1490.70     1428.97     44.95 o 
   0   3   5    20589.86    19698.28    239.98 o 
   1   3   5     1061.17     1028.20     14.23 o 
   2   3   5     3900.11     3658.08     34.87 o 
   3   3   5     4874.91     4863.61     46.51 o 
   4   3   5     2277.97     2193.44     24.79 o 
   5   3   5     7800.82     7618.21     76.90 o 
   6   3   5    21476.21    21315.46    204.97 o 
   7   3   5     1148.01     1216.52     23.52 o 
   8   3   5     4461.22     4400.45     72.16 o 
   9   3   5     1279.53     1286.65     42.15 o 
  10   3   5    10699.41    10591.25    192.10 o 
  11   3   5     7403.65     7493.79    168.84 o 
  12   3   5     7265.75     7523.07    148.87 o 
  13   3   5     7377.92     7058.22    144.42 o 
  14   3   5     1112.22     1107.98     44.31 o 
   1   4   5     2477.62     2536.77     41.90 o 
   2   4   5     1930.46     1966.47     35.76 o 
   3   4   5     1533.65     1573.81     26.00 o 
   4   4   5      198.77      225.55     11.79 o 
   5   4   5     1058.84     1054.79     30.70 o 
   6   4   5     8068.48     8168.20    101.23 o 
   7   4   5       35.47       66.16     14.56 o 
   8   4   5     2518.39     2556.66     50.92 o 
   9   4   5     1730.00     1707.42     39.43 o 
  10   4   5       36.38       66.61     16.74 o 
  11   4   5    10362.47     9714.76    193.87 o 
   0   5   5     8883.20     8811.26    259.72 o 
   1   5   5      378.20      425.92     28.62 o 
   2   5   5     1409.25     1599.28     41.18 o 
   3   5   5     2293.68     2254.58     50.02 o 
   4   5   5      779.02      953.44     31.33 o 
   5   5   5     3641.30     3773.53     69.24 o 
   6   5   5    10045.57    10443.01    175.63 o 
   7   5   5      784.75      759.69     30.80 o 
   0   0   6    14862.03    15516.63    552.94 o 
   1   0   6    20555.50    21270.07    306.28 o 
   2   0   6   167994.31   177093.64   2324.35 o 
   3   0   6   109763.85   116263.07   1858.12 o 
   4   0   6    52579.48    51006.80    665.50 o 
   5   0   6    24772.33    25382.57    389.07 o 
   6   0   6    16500.35    15909.92    599.98 o 
   7   0   6     1058.61     1178.74     48.11 o 
   8   0   6    98751.71   100139.16   1339.49 o 
   9   0   6    43701.45    43471.53    739.18 o 
  10   0   6     5170.20     5006.24     73.48 o 
  11   0   6    29854.64    30015.91    418.71 o 
  12   0   6    11154.04    11415.09    202.46 o 
  13   0   6    11319.80    11171.95    173.30 o 
  14   0   6    36540.71    36677.62    552.94 o 
  15   0   6     2647.48     2834.91     76.75 o 
  16   0   6      555.63      556.81     39.61 o 
   1   1   6    86332.88    89679.09    968.33 o 
   2   1   6    80639.20    84936.93   1021.76 o 
   3   1   6    15006.14    15140.44    155.80 o 
   4   1   6    77472.08    79759.14    818.01 o 
   5   1   6    20925.27    21485.96    233.08 o 
   6   1   6     2343.76     2524.67     43.19 o 
   7   1   6    54370.91    55664.18    555.92 o 
   8   1   6    15640.34    16142.54    143.24 o 
   9   1   6    21091.97    21573.06    194.68 o 
  10   1   6    57898.30    59080.23    529.45 o 
  11   1   6     5522.25     5450.32     64.26 o 
  12   1   6     3016.78     3004.56     45.01 o 
  13   1   6    21377.11    21476.82    252.01 o 
  14   1   6     1524.30     1624.26     35.12 o 
  15   1   6     9957.79    10164.97    128.60 o 
  16   1   6    34992.29    34771.80    408.98 o 
   0   2   6    12100.19    12867.34    228.23 o 
   1   2   6    14509.62    14545.79    173.37 o 
   2   2   6   115298.51   116362.46   1337.94 o 
   3   2   6    79611.33    81161.90    703.87 o 
   4   2   6    37543.66    37433.15    328.11 o 
   5   2   6    18960.85    19913.96    181.85 o 
   6   2   6    13344.48    14106.97    172.96 o 
   7   2   6      872.34      931.37     23.05 o 
   8   2   6    77998.30    78805.89    922.20 o 
   9   2   6    35586.71    36468.14    400.81 o 
  10   2   6     4026.38     3956.57     58.02 o 
  11   2   6    25161.75    25378.23    309.19 o 
  12   2   6     9824.22     9827.80    123.56 o 
  13   2   6     9609.36     9918.65    132.70 o 
  14   2   6    31148.89    31838.50    435.34 o 
  15   2   6     2319.52     2386.39     58.79 o 
   1   3   6    49387.66    49006.95    427.95 o 
   2   3   6    46526.96    46789.00    422.21 o 
   3   3   6     8706.49     8826.59     81.74 o 
   4   3   6    46526.65    46665.54    410.64 o 
   5   3   6    12943.33    13069.49    130.18 o 
   6   3   6     1595.62     1707.03     27.72 o 
   7   3   6    35856.94    36287.73    402.76 o 
   8   3   6    11055.14    11214.61    169.22 o 
   9   3   6    14530.07    14631.22    437.12 o 
  10   3   6    40256.49    39694.24    719.03 o 
  11   3   6     3963.44     3891.64     88.89 o 
  12   3   6     2437.52     2371.58     66.95 o 
  13   3   6    16075.96    15614.82    281.01 o 
   0   4   6     7485.75     7709.86    131.34 o 
   1   4   6     7819.55     7933.35    104.42 o 
   2   4   6    58003.99    56674.18    698.85 o 
   3   4   6    42445.07    42672.62    510.69 o 
   4   4   6    18816.27    18922.61    216.11 o 
   5   4   6    10762.99    10772.55    136.82 o 
   6   4   6     8822.71     9011.69    118.44 o 
   7   4   6      570.31      556.44     22.51 o 
   8   4   6    44775.19    43911.35    608.76 o 
   9   4   6    21756.37    21289.42    327.95 o 
  10   4   6     2115.22     2201.47     51.60 o 
  11   4   6    16384.12    15873.91    282.34 o 
   1   5   6    25104.96    24671.34    423.45 o 
   2   5   6    24004.40    23039.47    299.46 o 
   3   5   6     4426.49     4366.04     67.52 o 
   4   5   6    24028.54    23913.17    337.60 o 
   5   5   6     6912.55     6934.03    111.01 o 
   6   5   6      973.16      957.44     29.35 o 
   1   0   7     2720.90     2828.07     45.24 o 
   2   0   7     7243.36     7396.00    104.53 o 
   3   0   7     2656.31     2464.12     42.62 o 
   4   0   7     3222.73     3045.23     50.35 o 
   5   0   7      462.80      540.04     47.93 o 
   6   0   7     2713.49     2857.93    134.44 o 
   7   0   7      116.03      158.76     15.68 o 
   8   0   7    22044.48    21542.52    324.83 o 
   9   0   7     1444.30     1451.85     35.53 o 
  10   0   7     3013.24     2859.94     56.15 o 
  11   0   7     2072.63     2034.77     51.50 o 
  12   0   7     2512.36     2589.57     61.53 o 
  13   0   7      507.81      584.59     32.97 o 
  14   0   7    21342.94    21165.49    362.38 o 
  15   0   7     1890.43     1916.68     62.21 o 
  16   0   7     1671.85     1454.36     55.86 o 
   0   1   7     3168.92     2977.80     54.15 o 
   1   1   7    10179.10     9783.47    111.54 o 
   2   1   7    14375.04    13466.16    145.03 o 
   3   1   7    18035.56    17419.30    172.95 o 
   4   1   7     3398.37     3111.18     45.77 o 
   5   1   7    10335.27     9628.95    143.56 o 
   6   1   7    18022.56    17589.62    212.54 o 
   7   1   7     1116.10     1046.09     17.98 o 
   8   1   7    14066.69    13740.14    123.87 o 
   9   1   7     7036.56     6964.10     80.37 o 
  10   1   7      738.17      796.62     19.53 o 
  11   1   7       12.11       13.66     11.21 o 
  12   1   7    35842.98    36142.61    360.46 o 
  13   1   7     4506.80     4543.98     64.26 o 
  14   1   7     4844.56     5000.60     69.80 o 
  15   1   7      182.68      226.94     19.82 o 
  16   1   7     6094.20     5936.97     91.23 o 
   1   2   7     2016.89     2105.12     26.38 o 
   2   2   7     5112.63     5394.54     53.14 o 
   3   2   7     1902.57     1977.52     24.74 o 
   4   2   7     2333.68     2285.58     28.37 o 
   5   2   7      369.41      428.75     14.80 o 
   6   2   7     2173.32     2281.07     32.05 o 
   7   2   7      103.12      149.26     10.46 o 
   8   2   7    17728.09    17658.92    180.96 o 
   9   2   7     1139.27     1190.14     29.92 o 
  10   2   7     2405.94     2459.17     42.55 o 
  11   2   7     1688.14     1675.39     35.08 o 
  12   2   7     2217.97     2290.11     45.87 o 
  13   2   7      396.87      479.14     25.06 o 
  14   2   7    18330.98    18622.84    354.50 o 
  15   2   7     1595.19     1702.33     48.93 o 
   0   3   7     1631.53     1602.68     31.87 o 
   1   3   7     5423.85     5238.25     52.51 o 
   2   3   7     7833.00     7601.78     77.56 o 
   3   3   7    10325.12    10213.05    103.78 o 
   4   3   7     1785.28     1715.07     25.06 o 
   5   3   7     6176.75     6079.20     72.78 o 
   6   3   7    11179.25    10957.43    145.64 o 
   7   3   7      588.64      623.96     23.16 o 
   8   3   7     8894.60     8714.46    133.79 o 
   9   3   7     4587.97     4685.06     98.76 o 
  10   3   7      679.12      693.28     35.55 o 
  11   3   7        1.04       46.65     21.07 o 
  12   3   7    25707.11    24930.56    427.41 o 
  13   3   7     3140.65     3075.43     81.91 o 
   1   4   7     1105.67     1156.66     28.13 o 
   2   4   7     2853.83     2884.54     43.08 o 
   3   4   7     1029.20     1038.64     23.61 o 
   4   4   7     1178.58     1186.50     26.86 o 
   5   4   7      263.17      338.72     17.41 o 
   6   4   7     1368.80     1376.71     31.84 o 
   7   4   7       88.21       92.10     14.34 o 
   8   4   7    10521.42    10168.70    156.06 o 
   9   4   7      637.09      653.37     31.28 o 
  10   4   7     1298.80     1359.38     57.41 o 
   0   5   7      611.21      632.66     32.21 o 
   1   5   7     2286.68     2431.95     48.83 o 
   2   5   7     3344.51     3457.41     56.73 o 
   3   5   7     4794.72     4809.23     77.08 o 
   4   5   7      633.41      744.88     28.49 o 
   5   5   7     2763.00     2951.45     53.73 o 
   0   0   8    18015.03    19155.58    341.96 o 
   1   0   8    76433.91    75862.30   1059.16 o 
   2   0   8    28005.49    28233.14    374.00 o 
   3   0   8    47423.02    49840.43    749.47 o 
   4   0   8     8380.61     8485.25    332.38 o 
   5   0   8   105848.09    99952.38   3605.83 o 
   6   0   8     9369.92     9528.30    173.78 o 
   7   0   8    17373.45    16472.05    251.23 o 
   8   0   8    23102.56    23011.17    315.61 o 
   9   0   8      889.99     1131.37     40.77 o 
  10   0   8      530.48      554.22     31.00 o 
  11   0   8    58924.60    59951.23    877.71 o 
  12   0   8      597.28      647.71     33.31 o 
  13   0   8     1894.09     1880.69     53.66 o 
  14   0   8    11554.87    11660.04    215.09 o 
  15   0   8      385.32      361.61     35.05 o 
   1   1   8    51636.57    51548.78    718.65 o 
   2   1   8    14181.67    14546.96    162.44 o 
   3   1   8       30.07       57.92     10.14 o 
   4   1   8    26419.32    26577.19    365.66 o 
   5   1   8    14384.93    14427.32    175.53 o 
   6   1   8     7547.80     7635.28     79.83 o 
   7   1   8   116414.11   116786.88    965.34 o 
   8   1   8     1171.14     1214.93     21.68 o 
   9   1   8     6561.14     6813.47     72.04 o 
  10   1   8    17570.12    17770.46    176.08 o 
  11   1   8      627.49      678.13     21.73 o 
  12   1   8     5437.52     5585.91     70.59 o 
  13   1   8    47413.22    48707.15    501.02 o 
  14   1   8      840.08      868.86     29.40 o 
  15   1   8     5597.77     5549.40     85.90 o 
   0   2   8    13874.94    14026.83    201.11 o 
   1   2   8    55930.83    56135.75    520.47 o 
   2   2   8    20844.43    21212.29    224.75 o 
   3   2   8    37158.06    38747.08    405.19 o 
   4   2   8     6323.42     6332.93     74.14 o 
   5   2   8    81357.93    81521.47    818.63 o 
   6   2   8     7549.82     7678.51     81.29 o 
   7   2   8    13511.66    13118.44    137.39 o 
   8   2   8    18650.25    18716.22    191.78 o 
   9   2   8      858.13     1020.56     24.36 o 
  10   2   8      470.62      481.29     20.64 o 
  11   2   8    49188.00    50056.43    549.70 o 
  12   2   8      544.90      646.54     29.40 o 
  13   2   8     1508.99     1564.25     57.97 o 
  14   2   8     9990.89     9972.00    171.03 o 
   1   3   8    31663.04    31824.70    317.33 o 
   2   3   8     8793.95     8965.46     99.65 o 
   3   3   8       27.29      100.61     11.80 o 
   4   3   8    16737.42    16929.51    176.47 o 
   5   3   8     9575.04     9558.75    113.31 o 
   6   3   8     5102.12     5160.30     86.62 o 
   7   3   8    78648.81    77029.23   1134.95 o 
   8   3   8      848.61      846.02     31.49 o 
   9   3   8     4918.28     5112.69    105.78 o 
  10   3   8    12582.04    12740.39    229.51 o 
  11   3   8      569.86      522.81     34.35 o 
  12   3   8     4146.04     4194.79     98.02 o 
  13   3   8    35203.09    34653.57    520.89 o 
   0   4   8     8024.60     7985.60    149.21 o 
   1   4   8    28999.94    28924.95    328.57 o 
   2   4   8    11190.35    11111.55    134.88 o 
   3   4   8    22929.01    22345.92    267.90 o 
   4   4   8     3411.70     3289.76     52.26 o 
   5   4   8    45106.06    45257.83    530.00 o 
   6   4   8     4770.39     4868.78     81.95 o 
   7   4   8     7312.04     7379.43    108.44 o 
   8   4   8    11247.42    11136.56    156.72 o 
   9   4   8      888.83      838.19     35.66 o 
  10   4   8      340.56      344.78     29.37 o 
   1   5   8    16871.94    16577.60    207.81 o 
   2   5   8     4743.90     4920.53     72.43 o 
   3   5   8       29.37       73.81     14.26 o 
   4   5   8     9054.69     8942.77    126.22 o 
   1   0   9      476.47      572.37     45.36 o 
   2   0   9    17963.56    17163.02    645.60 o 
   3   0   9      639.04      672.22     55.54 o 
   4   0   9     6266.24     6373.79    260.25 o 
   5   0   9      937.33      941.77     27.26 o 
   6   0   9       47.13       79.52     13.52 o 
   7   0   9     2440.49     2319.86     41.97 o 
   8   0   9     7938.67     7734.69    117.95 o 
   9   0   9     5101.49     4862.50    118.57 o 
  10   0   9      847.18      956.73     35.01 o 
  11   0   9    21240.84    21127.59    370.15 o 
  12   0   9       55.25       69.65     19.69 o 
  13   0   9     1212.96     1325.34     50.18 o 
  14   0   9     3186.68     3212.22     82.60 o 
  15   0   9      111.26      122.20     27.45 o 
   0   1   9     6771.78     6358.05    158.85 o 
   1   1   9    27260.00    25585.09    408.51 o 
   2   1   9      311.76      419.85     16.35 o 
   3   1   9    15932.21    15438.34    211.09 o 
   4   1   9       13.12       61.06      8.24 o 
   5   1   9    35932.91    34262.40    386.35 o 
   6   1   9    15579.52    15498.19    141.16 o 
   7   1   9       50.51      136.55     11.65 o 
   8   1   9     2372.07     2492.18     32.08 o 
   9   1   9    22629.28    22433.46    217.85 o 
  10   1   9      161.80      198.80     14.11 o 
  11   1   9     4972.75     5014.66     64.23 o 
  12   1   9    14952.88    14909.70    172.09 o 
  13   1   9     2533.04     2456.88     43.52 o 
  14   1   9      704.37      731.92     28.44 o 
  15   1   9    15676.62    15732.66    199.24 o 
   1   2   9      378.58      428.17     13.76 o 
   2   2   9    13847.19    13913.58    162.61 o 
   3   2   9      510.13      529.26     15.21 o 
   4   2   9     4971.89     5147.58     57.66 o 
   5   2   9      716.89      763.58     18.11 o 
   6   2   9       41.53       96.54      9.27 o 
   7   2   9     1889.17     1880.36     32.75 o 
   8   2   9     6548.98     6386.92     74.39 o 
   9   2   9     4383.09     4482.56     60.07 o 
  10   2   9      735.96      804.72     25.14 o 
  11   2   9    17832.42    17974.23    220.19 o 
  12   2   9       44.88       65.82     16.00 o 
  13   2   9      959.74     1150.61     44.61 o 
  14   2   9     2758.82     2792.79     63.73 o 
   0   3   9     4157.76     4187.82     69.96 o 
   1   3   9    16072.99    15875.77    168.92 o 
   2   3   9      236.78      276.63     13.64 o 
   3   3   9     9539.75     9376.00    125.77 o 
   4   3   9       15.47       28.51     11.20 o 
   5   3   9    22571.47    22035.44    336.68 o 
   6   3   9    10491.12    10067.23    165.05 o 
   7   3   9      102.25      117.06     18.01 o 
   8   3   9     1771.79     1717.40     44.71 o 
   9   3   9    15413.79    15210.37    267.09 o 
  10   3   9      137.53      178.94     24.63 o 
  11   3   9     3342.44     3435.98     84.36 o 
  12   3   9    10974.83    10936.63    206.61 o 
   1   4   9      262.28      280.55     13.86 o 
   2   4   9     8046.00     7829.58     94.68 o 
   3   4   9      321.10      329.01     17.23 o 
   4   4   9     2995.91     2947.23     43.51 o 
   5   4   9      397.36      399.04     20.98 o 
   6   4   9       29.53       35.46     14.45 o 
   7   4   9     1006.63     1090.84     33.64 o 
   8   4   9     4045.85     3952.10     73.92 o 
   9   4   9     2974.59     2869.74     67.17 o 
   0   5   9     2143.19     2325.34     63.70 o 
   1   5   9     7245.04     7469.76    104.94 o 
   2   5   9      166.50      162.76     15.64 o 
   3   5   9     4343.39     4422.72     71.58 o 
   0   0  10    58782.26    62150.50   2255.03 o 
   1   0  10    13359.79    13118.49    501.55 o 
   2   0  10   107806.24   106883.88   2016.35 o 
   3   0  10     1573.40     1723.63     34.68 o 
   4   0  10    30124.85    29173.43    430.88 o 
   5   0  10    46033.87    44672.52    655.00 o 
   6   0  10    33857.60    34114.39    457.81 o 
   7   0  10     1591.18     1491.47     35.42 o 
   8   0  10    74920.99    74782.33   1088.13 o 
   9   0  10       75.81      123.07     18.14 o 
  10   0  10      617.75      589.05     29.46 o 
  11   0  10    23121.72    23598.68    408.82 o 
  12   0  10    12503.06    12647.52    209.08 o 
  13   0  10     3229.24     3185.87     81.29 o 
  14   0  10    38167.11    38662.58    651.90 o 
  15   0  10       15.16       54.96     26.33 o 
   1   1  10    15439.76    15519.28    166.48 o 
   2   1  10    64010.64    65207.54    663.19 o 
   3   1  10     1998.92     2012.65     24.50 o 
   4   1  10    82533.56    83442.74    674.52 o 
   5   1  10     5323.05     5359.07     53.08 o 
   6   1  10     8409.07     8442.49     81.94 o 
   7   1  10    21324.18    21511.47    192.17 o 
   8   1  10    17523.87    17435.10    158.99 o 
   9   1  10       57.83       76.12     11.17 o 
  10   1  10    69946.12    70981.96    733.90 o 
  11   1  10     1265.50     1282.66     28.34 o 
  12   1  10    11304.86    11439.40    139.52 o 
  13   1  10     6765.24     6899.27     93.65 o 
  14   1  10      301.15      380.11     24.23 o 
   0   2  10    46848.68    47792.66    930.97 o 
   1   2  10    10077.97     9838.92    122.52 o 
   2   2  10    83912.66    85319.20    840.93 o 
   3   2  10     1380.10     1559.45     24.67 o 
   4   2  10    23583.49    23205.43    226.46 o 
   5   2  10    36644.02    36862.20    366.30 o 
   6   2  10    28195.23    28723.15    275.65 o 
   7   2  10     1191.25     1241.10     24.56 o 
   8   2  10    61719.23    61462.74    579.28 o 
   9   2  10       43.28       67.65     12.03 o 
  10   2  10      471.18      509.50     20.96 o 
  11   2  10    19400.58    20492.21    248.66 o 
  12   2  10    11039.92    11201.76    170.10 o 
  13   2  10     2654.21     2785.25     58.10 o 
   1   3  10    10099.16    10212.55    142.81 o 
   2   3  10    42329.73    41892.11    582.67 o 
   3   3  10     1344.28     1379.99     36.34 o 
   4   3  10    55226.30    54520.42    806.58 o 
   5   3  10     3778.74     3881.48     74.90 o 
   6   3  10     5965.12     5872.67    105.32 o 
   7   3  10    14723.80    14872.86    314.27 o 
   8   3  10    12843.88    12603.03    200.50 o 
   9   3  10       62.35       64.13     18.06 o 
  10   3  10    51029.91    51190.69    976.71 o 
  11   3  10      861.05      871.70     42.49 o 
  12   3  10     8787.59     8426.66    166.75 o 
   0   4  10    29034.26    28770.54    573.46 o 
   1   4  10     5236.51     5200.50     70.92 o 
   2   4  10    47597.98    46702.30    506.19 o 
   3   4  10     1073.98     1111.81     25.02 o 
   4   4  10    13239.99    13098.08    168.74 o 
   5   4  10    21027.49    20686.68    296.15 o 
   6   4  10    18621.36    17470.29    254.33 o 
   7   4  10      563.15      607.93     30.92 o 
   8   4  10    38184.66    37518.60    517.95 o 
   9   4  10        6.97       90.67     76.57 o 
   1   0  11      470.80      517.53     21.19 o 
   2   0  11     1807.96     1792.08     39.91 o 
   3   0  11      851.72      865.60     24.57 o 
   4   0  11    12744.30    12298.74    161.12 o 
   5   0  11     4798.94     4837.76     85.75 o 
   6   0  11      876.42      882.82     33.89 o 
   7   0  11     3392.05     3338.62     66.89 o 
   8   0  11     5284.82     5103.48     93.51 o 
   9   0  11      342.89      340.03     23.89 o 
  10   0  11     6787.65     6486.77    117.20 o 
  11   0  11     2735.54     2620.31     63.26 o 
  12   0  11     2480.60     2360.13     67.09 o 
  13   0  11     4734.61     4360.11    100.74 o 
  14   0  11    20494.29    19672.87    607.47 o 
   0   1  11      895.14      816.88     21.34 o 
   1   1  11     4686.75     4602.88     47.64 o 
   2   1  11    28247.79    26898.97    230.46 o 
   3   1  11     1006.94     1032.14     16.50 o 
   4   1  11     1247.08     1117.44     17.72 o 
   5   1  11     3252.60     3252.07     36.40 o 
   6   1  11     6243.36     6055.64     61.90 o 
   7   1  11     2464.38     2477.25     42.41 o 
   8   1  11    39102.42    38466.55    364.36 o 
   9   1  11      625.43      639.55     20.61 o 
  10   1  11      599.27      612.59     21.00 o 
  11   1  11      228.17      281.73     17.92 o 
  12   1  11     8714.00     8558.87    110.14 o 
  13   1  11     4498.45     4419.44     68.12 o 
  14   1  11    11238.43    11435.92    151.63 o 
   1   2  11      375.65      434.07     13.00 o 
   2   2  11     1472.52     1532.46     22.75 o 
   3   2  11      687.19      693.80     15.61 o 
   4   2  11    10242.42     9994.69    107.47 o 
   5   2  11     3970.73     3969.31     50.00 o 
   6   2  11      716.31      759.46     19.45 o 
   7   2  11     2827.04     2900.36     39.43 o 
   8   2  11     4337.57     4333.51     53.72 o 
   9   2  11      281.53      327.39     16.75 o 
  10   2  11     5600.58     5690.54     82.84 o 
  11   2  11     2398.02     2375.62     45.88 o 
  12   2  11     2227.53     2199.30     46.83 o 
  13   2  11     4121.57     3992.90     73.51 o 
   0   3  11      416.35      419.66     29.28 o 
   1   3  11     3049.09     2841.95     58.25 o 
   2   3  11    17869.98    16641.50    259.22 o 
   3   3  11      764.35      790.30     28.67 o 
   4   3  11      607.43      660.32     40.38 o 
   5   3  11     2192.14     2225.84     54.00 o 
   6   3  11     3936.09     3874.84     84.16 o 
   7   3  11     1695.88     1656.21     77.91 o 
   8   3  11    26929.41    26467.96    398.33 o 
   9   3  11      528.17      540.88     30.25 o 
  10   3  11      318.61      351.74     30.44 o 
  11   3  11      173.04      161.51     26.76 o 
   1   4  11      246.08      250.37     16.55 o 
   2   4  11      897.54      920.47     25.95 o 
   3   4  11      405.01      398.58     19.40 o 
   4   4  11     5964.88     6001.27    108.15 o 
   5   4  11     2533.28     2372.07     56.32 o 
   6   4  11      376.02      389.74     26.27 o 
   7   4  11     1817.16     1640.38     47.66 o 
   8   4  11     2643.77     2493.79     59.89 o 
   0   0  12    14946.80    14328.02    289.75 o 
   1   0  12    21873.03    21215.81    296.08 o 
   2   0  12    25177.80    23598.10    352.29 o 
   3   0  12    64779.31    65421.61    949.11 o 
   4   0  12     6839.28     6622.20    101.90 o 
   5   0  12    65709.10    65595.43    920.21 o 
   6   0  12    16698.65    16572.87    256.05 o 
   7   0  12     2497.72     2384.20     54.22 o 
   8   0  12     5099.70     4917.13     92.29 o 
   9   0  12    41977.36    41221.50    611.04 o 
  10   0  12      513.27      539.66     39.63 o 
  11   0  12    65859.73    64417.35   1095.10 o 
  12   0  12     7060.80     7281.04    190.77 o 
  13   0  12      608.92      762.36     44.10 o 
  14   0  12     1201.41     1232.10     56.26 o 
   1   1  12   104897.02   107620.20    898.45 o 
   2   1  12      582.63      653.19     18.73 o 
   3   1  12     1708.28     1853.47     25.71 o 
   4   1  12      298.08      357.76     11.76 o 
   5   1  12    33754.28    33460.00    284.77 o 
   6   1  12       26.48       61.47     12.70 o 
   7   1  12    66773.92    67081.66    599.15 o 
   8   1  12     1204.74     1226.27     24.99 o 
   9   1  12     7901.22     7990.51     96.57 o 
  10   1  12     1777.44     1874.95     39.11 o 
  11   1  12     2079.78     2136.04     39.46 o 
  12   1  12       14.60       39.85     15.65 o 
  13   1  12    28697.32    28555.72    433.88 o 
   0   2  12    11689.67    11455.26    163.39 o 
   1   2  12    17570.46    17315.51    169.58 o 
   2   2  12    19923.45    19515.71    182.43 o 
   3   2  12    53401.25    53941.71    486.72 o 
   4   2  12     5291.40     5217.98     57.31 o 
   5   2  12    54230.24    53572.27    484.70 o 
   6   2  12    13489.51    13418.53    136.85 o 
   7   2  12     2050.42     2015.86     32.09 o 
   8   2  12     4073.32     4135.83     50.52 o 
   9   2  12    36085.04    36829.22    349.14 o 
  10   2  12      379.15      418.32     21.24 o 
  11   2  12    56641.65    57050.51    862.49 o 
  12   2  12     5935.10     6025.37     97.07 o 
   1   3  12    72558.99    72546.40   1067.57 o 
   2   3  12      398.23      437.35     24.24 o 
   3   3  12     1200.55     1326.90     38.31 o 
   4   3  12      243.56      232.75     20.99 o 
   5   3  12    24161.83    23101.00    389.20 o 
   6   3  12       29.39       48.37     18.29 o 
   7   3  12    48384.69    47452.88    777.38 o 
   8   3  12      814.40      889.72     37.43 o 
   9   3  12     5999.83     5915.82    110.29 o 
  10   3  12     1215.41     1340.84     50.92 o 
   0   4  12     6250.19     6189.17    143.59 o 
   1   4  12    10527.02    10465.88    159.21 o 
   2   4  12    11010.33    11137.84    156.66 o 
   3   4  12    33958.11    32767.24    459.95 o 
   4   4  12     2734.80     2882.95     63.86 o 
   5   4  12    33751.97    33330.44    514.91 o 
   6   4  12     7674.06     7681.09    136.31 o 
   7   4  12     1232.04     1212.33     42.22 o 
   1   0  13     1863.42     1788.95     39.49 o 
   2   0  13      114.99      175.14     18.59 o 
   3   0  13     2851.63     2853.41     58.77 o 
   4   0  13     3673.90     3610.39     70.23 o 
   5   0  13      638.24      670.62     25.48 o 
   6   0  13     2831.45     2788.37     54.74 o 
   7   0  13     2048.29     2007.62     53.88 o 
   8   0  13     3626.17     3534.19     73.21 o 
   9   0  13     3414.15     3176.54     71.92 o 
  10   0  13    15765.65    15498.04    248.32 o 
  11   0  13     7979.09     7878.70    154.43 o 
  12   0  13     1236.52     1309.90     51.18 o 
  13   0  13     1423.44     1523.54     56.55 o 
   0   1  13     2724.99     2881.34     49.02 o 
   1   1  13    13082.00    12729.73    115.37 o 
   2   1  13    10463.55    10348.40     96.06 o 
   3   1  13     3717.61     3553.45     39.88 o 
   4   1  13    12569.32    12325.05    112.08 o 
   5   1  13    14397.92    13836.62    125.11 o 
   6   1  13      139.21      168.82     12.59 o 
   7   1  13      496.55      475.35     19.46 o 
   8   1  13     1994.42     1976.07     34.00 o 
   9   1  13     3042.29     3156.73     48.46 o 
  10   1  13    15838.87    16132.40    187.84 o 
  11   1  13     7594.70     7450.72    106.77 o 
  12   1  13      103.55      104.18     18.47 o 
  13   1  13     3852.60     3622.76     74.26 o 
   1   2  13     1511.96     1536.56     24.19 o 
   2   2  13      102.06      151.54     10.60 o 
   3   2  13     2399.73     2468.65     33.05 o 
   4   2  13     3054.27     3084.07     39.32 o 
   5   2  13      523.52      571.58     17.23 o 
   6   2  13     2334.51     2333.38     33.89 o 
   7   2  13     1691.29     1700.62     30.10 o 
   8   2  13     3177.52     3087.69     45.48 o 
   9   2  13     2991.34     2975.32     43.32 o 
  10   2  13    13456.41    13240.03    169.01 o 
  11   2  13     6807.54     6866.95     93.90 o 
   0   3  13     2235.03     2257.29     69.12 o 
   1   3  13     8572.79     8678.39    146.47 o 
   2   3  13     6974.78     7017.54    162.32 o 
   3   3  13     2354.79     2387.19     60.45 o 
   4   3  13     8530.83     8562.41    159.87 o 
   5   3  13     9758.89     9805.20    181.10 o 
   6   3  13       57.73       73.22     20.56 o 
   7   3  13      269.14      325.20     31.44 o 
   8   3  13     1349.04     1391.23     49.68 o 
   9   3  13     2074.03     2137.61     56.63 o 
   1   4  13      936.35     1013.24     35.09 o 
   2   4  13       92.21       94.24     17.37 o 
   3   4  13     1528.98     1465.12     39.80 o 
   4   4  13     1932.84     1830.63     49.95 o 
   5   4  13      303.86      344.95     26.19 o 
   0   0  14    64654.78    65158.11   2479.54 o 
   1   0  14     5354.76     5329.49     88.50 o 
   2   0  14    11576.70    11374.33    169.31 o 
   3   0  14    13347.78    12727.49    201.34 o 
   4   0  14     4479.31     4529.96    127.30 o 
   5   0  14     2350.80     2437.38     55.66 o 
   6   0  14    52595.33    51360.81    730.04 o 
   7   0  14     8199.79     8224.70    128.60 o 
   8   0  14    27925.00    27433.94    416.73 o 
   9   0  14    20344.01    19946.47    311.20 o 
  10   0  14     2683.22     2667.91     72.26 o 
  11   0  14     2868.21     2824.31     75.08 o 
  12   0  14    10772.24    10474.57    229.37 o 
   1   1  14     1342.19     1364.01     21.98 o 
   2   1  14    32967.27    33108.06    284.75 o 
   3   1  14      120.69      155.88     11.33 o 
   4   1  14    55041.91    54878.37    479.09 o 
   5   1  14    10653.82    10587.59    102.98 o 
   6   1  14    15179.24    15155.29    142.48 o 
   7   1  14      741.33      842.94     28.25 o 
   8   1  14     4961.27     5002.48     63.67 o 
   9   1  14     1393.18     1411.30     31.47 o 
  10   1  14    25098.77    24895.68    280.11 o 
  11   1  14     4517.63     4470.88     72.13 o 
  12   1  14    12852.96    12743.17    165.48 o 
   0   2  14    53888.84    55710.43    685.73 o 
   1   2  14     4179.02     4205.41     48.91 o 
   2   2  14     9784.13    10011.09    100.50 o 
   3   2  14    10769.92    10577.39    106.10 o 
   4   2  14     3835.01     3834.25     48.85 o 
   5   2  14     1800.80     1859.09     29.79 o 
   6   2  14    44686.67    44713.91    409.49 o 
   7   2  14     6665.03     7025.67     83.33 o 
   8   2  14    24157.60    23993.47    244.65 o 
   9   2  14    17131.42    17021.06    198.62 o 
  10   2  14     2290.39     2300.95     44.96 o 
  11   2  14     2338.69     2496.98     50.59 o 
   1   3  14      996.56      989.26     38.76 o 
   2   3  14    23850.74    24080.28    405.27 o 
   3   3  14       75.28      103.84     20.31 o 
   4   3  14    40237.90    38991.18    642.99 o 
   5   3  14     7609.05     7023.07    138.55 o 
   6   3  14    11118.05    10956.71    202.30 o 
   7   3  14      465.96      484.35     33.33 o 
   8   3  14     3813.06     3769.91     90.04 o 
   0   4  14    34527.38    34720.97   1215.17 o 
   1   4  14     2165.89     2257.52     51.56 o 
   2   4  14     6580.11     6693.25    111.95 o 
   3   4  14     6306.14     6385.03    108.31 o 
   1   0  15     3268.04     3287.09     62.54 o 
   2   0  15     2921.83     2931.56     58.20 o 
   3   0  15      763.14      801.53     28.86 o 
   4   0  15    15769.03    15568.03    244.59 o 
   5   0  15     6416.98     6317.11    113.19 o 
   6   0  15     4701.55     4721.20     91.37 o 
   7   0  15     2257.66     2214.69     50.77 o 
   8   0  15      412.22      453.96     30.22 o 
   9   0  15     4803.67     4736.17     93.52 o 
  10   0  15     6802.08     6643.03    135.50 o 
  11   0  15     2677.18     2435.05     70.20 o 
   0   1  15     4798.91     4852.16     71.68 o 
   1   1  15    17919.35    17828.73    159.66 o 
   2   1  15     4778.35     4714.97     52.52 o 
   3   1  15     2733.28     2797.74     37.89 o 
   4   1  15     6290.12     6141.39     68.21 o 
   5   1  15    10510.33    10431.82    111.02 o 
   6   1  15     3324.73     3355.72     44.33 o 
   7   1  15    16055.36    15947.84    175.21 o 
   8   1  15    11132.40    10796.03    127.02 o 
   9   1  15     1151.37     1056.73     28.26 o 
  10   1  15       69.30       79.15     16.44 o 
  11   1  15     3771.00     3793.50     61.89 o 
   1   2  15     2778.69     2766.84     35.83 o 
   2   2  15     2476.14     2570.44     35.63 o 
   3   2  15      633.00      696.82     18.87 o 
   4   2  15    13338.25    13594.17    140.34 o 
   5   2  15     5556.42     5571.65     69.18 o 
   6   2  15     4045.19     4100.98     57.23 o 
   7   2  15     1920.89     1856.42     34.42 o 
   8   2  15      343.01      391.66     18.65 o 
   9   2  15     4079.78     4157.41     64.63 o 
  10   2  15     5861.38     5818.12     94.44 o 
   0   3  15     3643.30     3355.46    111.73 o 
   1   3  15    12267.21    12239.90    219.96 o 
   2   3  15     3348.30     3419.12     79.84 o 
   3   3  15     1651.65     1733.83     53.34 o 
   4   3  15     4403.59     4479.54     98.32 o 
   5   3  15     7238.04     7153.84    142.00 o 
   6   3  15     2556.55     2457.07     67.04 o 
   7   3  15    11496.11    11065.16    252.60 o 
   0   0  16    57197.38    58229.43   1192.59 o 
   1   0  16     5262.27     5336.95    136.57 o 
   2   0  16       95.10      128.40     17.75 o 
   3   0  16    82239.61    84020.33   1132.52 o 
   4   0  16     1913.98     1891.45     46.11 o 
   5   0  16    11299.71    11261.16    185.37 o 
   6   0  16    21374.92    21094.71    328.07 o 
   7   0  16      676.82      716.88     54.47 o 
   8   0  16      101.43      179.72     34.39 o 
   9   0  16    38859.75    38312.46    563.90 o 
  10   0  16      352.07      399.19     30.78 o 
   1   1  16    39533.70    39505.29    366.20 o 
   2   1  16     3705.26     3717.80     58.86 o 
   3   1  16     6031.96     6064.55     73.99 o 
   4   1  16     6484.74     6534.59     85.66 o 
   5   1  16    23078.56    22275.80    250.13 o 
   6   1  16      458.09      485.97     21.76 o 
   7   1  16    33613.75    33094.90    363.65 o 
   8   1  16     8420.58     8184.03    112.54 o 
   9   1  16    19136.29    19237.61    221.90 o 
  10   1  16     8016.39     7807.94     98.91 o 
   0   2  16    48031.41    48227.27    676.41 o 
   1   2  16     4652.98     4721.08     53.59 o 
   2   2  16       54.97       84.73     11.81 o 
   3   2  16    69762.48    70446.27    631.10 o 
   4   2  16     1504.07     1573.93     38.05 o 
   5   2  16     9967.49    10044.73    117.80 o 
   6   2  16    18144.21    18331.98    227.99 o 
   7   2  16      541.43      636.63     25.89 o 
   8   2  16       68.71      138.62     17.95 o 
   9   2  16    33574.18    34259.42    464.09 o 
   1   3  16    29402.57    28539.24    480.10 o 
   2   3  16     2804.14     2793.13     71.75 o 
   3   3  16     4408.65     4496.28     99.34 o 
   4   3  16     4971.50     4896.83    106.73 o 
   5   3  16    17203.36    16889.83    298.74 o 
   1   0  17     9404.87     9321.51    146.67 o 
   2   0  17      105.89      152.94     19.93 o 
   3   0  17      367.49      393.30     27.66 o 
   4   0  17     1519.33     1506.69     49.48 o 
   5   0  17     2517.24     2462.47     66.38 o 
   6   0  17     6556.53     6630.81    133.26 o 
   7   0  17     3083.50     2970.54     76.56 o 
   8   0  17      199.71      183.15     27.32 o 
   9   0  17     1578.66     1626.53     56.19 o 
   0   1  17     9706.19     9727.85    237.04 o 
   1   1  17      159.98      158.25     14.41 o 
   2   1  17     1318.84     1358.08     30.17 o 
   3   1  17     4895.23     4937.19     69.48 o 
   4   1  17    11055.34    11006.87    133.51 o 
   5   1  17     4011.42     3992.90     64.32 o 
   6   1  17     2074.46     2182.62     44.45 o 
   7   1  17      471.03      516.36     24.88 o 
   8   1  17     5156.12     5093.85     74.73 o 
   9   1  17     4441.20     4278.99     66.66 o 
   1   2  17     8084.22     8162.28     89.49 o 
   2   2  17      101.57      130.83     13.57 o 
   3   2  17      316.97      312.25     17.37 o 
   4   2  17     1294.91     1326.84     30.50 o 
   5   2  17     2182.18     2242.15     38.71 o 
   6   2  17     5583.15     5712.81     80.69 o 
   7   2  17     2719.64     2794.88     50.32 o 
   0   3  17     6568.09     6450.21    187.36 o 
   1   3  17      135.34      170.00     29.09 o 
   2   3  17      854.74      957.89     43.00 o 
   3   3  17     3712.26     3637.87     87.75 o 
   0   0  18    55949.86    56928.08   1294.30 o 
   1   0  18     2927.40     2800.41     71.57 o 
   2   0  18      529.50      460.43     32.11 o 
   3   0  18    36354.25    35753.44    586.62 o 
   4   0  18     7551.54     7675.49    149.74 o 
   5   0  18     4330.54     4389.68     98.67 o 
   6   0  18    28494.40    28929.14    483.38 o 
   7   0  18        6.88       -6.00     21.21 o 
   8   0  18     5853.03     5616.15    131.83 o 
   1   1  18    12566.31    12300.93    155.95 o 
   2   1  18    14552.61    14796.76    183.85 o 
   3   1  18      683.25      733.29     27.34 o 
   4   1  18    16142.51    16058.91    198.50 o 
   5   1  18    16159.35    15516.67    193.08 o 
   6   1  18     1907.10     1968.05     43.19 o 
   7   1  18    15237.26    14806.06    216.39 o 
   0   2  18    47772.26    49593.93    657.37 o 
   1   2  18     2605.22     2536.31     39.34 o 
   2   2  18      537.11      523.66     21.08 o 
   3   2  18    31321.41    31550.95    331.87 o 
   4   2  18     6253.32     6315.74     86.58 o 
   5   2  18     3865.80     3793.28     61.01 o 
   1   0  19      148.97      166.24     25.38 o 
   2   0  19     6452.07     6319.60    129.74 o 
   3   0  19       29.73       56.18     22.96 o 
   4   0  19     3456.93     3410.64     84.40 o 
   5   0  19      392.14      348.63     31.57 o 
   6   0  19     1097.18     1168.63     48.39 o 
   0   1  19    16045.89    15617.31    274.66 o 
   1   1  19    11180.38    10955.95    142.94 o 
   2   1  19      982.99      935.41     32.46 o 
   3   1  19     1892.05     2061.07     43.84 o 
   4   1  19      955.74     1058.55     32.93 o 
   5   1  19      639.58      662.88     28.03 o 
   1   2  19      129.56      132.18     16.14 o 
   2   2  19     5628.72     5734.18     81.11 o 
   0   0  20    12026.87    11391.95    386.51 o 
   1   0  20      139.67      200.27     31.83 o 
   2   0  20     5191.09     5273.42    114.97 o 
   3   0  20    27847.54    27621.68    464.88 o 
   1   1  20     5937.34     6048.77     89.93 o 
   2   1  20    16329.63    16393.27    218.84 o 
                                                 
